# Supplementary material for: Plasma-Derived miRNAs as Fluid Biomarkers to Differentiate Alzheimer’s and Frontotemporal Dementia
Source: Curr Issues Mol Biol. 2026 Jun 17;48(6):633. doi: 10.3390/cimb48060633 (PMC13298512; doi:10.3390/cimb48060633)
Supplement: Supplementary file 1 [file cimb-48-00633-s001.zip]

Archive with 2 entries (2 files):
- cimb-4295870-Figures S1 and S2.pdf
- cimb-4295870-Tables S1-S7.xlsx
