# Supplementary material for: Plasma-Derived miRNAs as Fluid Biomarkers to Differentiate Alzheimer’s and Frontotemporal Dementia
Source: Curr Issues Mol Biol. 2026 Jun 17;48(6):633. doi: 10.3390/cimb48060633 (PMC13298512; doi:10.3390/cimb48060633)
Supplement: Supplementary file 1 [file cimb-48-00633-s001.zip › cimb-4295870-Tables S1-S7.xlsx]

## Sheet: Table S1
Plasma-derived miRNAs as fluid biomarkers to discriminate Alzheimer’s and Frontotemporal Dementia
Journal name: Cellular and Molecular Neurobiology
Rosalinda Di Gerlando1,2, Evelyne Minucchi2,3, Francesca Dragoni2, Maria Garofalo2, Giulia Perini4, Alfredo Costa3,4, Antonio Pisani3,5, Carlo Morasso6, Matteo Cotta Ramusino4*, Stella Gagliardi2
1Department of Biology and Biotechnology “L. Spallanzani”, University of Pavia, 27100 Pavia, Italy
2Molecular Biology and Transcriptomics Unit, IRCCS Mondino Foundation, 27100 Pavia, Italy
3Department of Brain and Behavioral Sciences, University of Pavia, 27100 Pavia, Italy
4Unit of Behavioral Neurology and Dementia Research Center, IRCCS Mondino Foundation, 27100 Pavia, Italy
5Unit of Movement Disorders, IRCCS Mondino Foundation, Pavia, 27100 Pavia, Italy
6Istituti Clinici Scientifici Maugeri IRCCS, Pavia, 27100, Italy
* corresponding author email: matteo.cottaramusino@mondino.it
Table S1	List of differentially expressed (DE) miRNAs with FDR ≤ 0.1 and |log₂FC| > 1
Table S1a	DE miRNAs in AD
		log2FC
	hsa-miR-1273g-5p	-7.47244
	hsa-miR-514b-3p	-6.7299
	hsa-miR-4781-3p	-6.69422
	hsa-miR-380-5p	-6.647
	hsa-miR-4280	-6.586
	hsa-miR-24-1-5p	-6.24635
	hsa-miR-5088-5p	-6.15792
	hsa-miR-6512-5p	-5.99984
	hsa-miR-3151-5p	-5.98065
	hsa-miR-135a-5p	-5.85362
	hsa-miR-5006-5p	-5.85362
	hsa-miR-4482-5p	-5.62314
	hsa-miR-6849-5p	-5.58079
	hsa-miR-4644	-5.52956
	hsa-miR-6809-5p	-5.24439
	hsa-miR-6890-5p	-5.1994
	hsa-miR-410-5p	-5.06051
	hsa-miR-497-5p	-5.04131
	hsa-miR-4657	-4.92578
	hsa-miR-4679	-4.91069
	hsa-miR-24-2-5p	-4.67251
	hsa-miR-3129-3p	-4.62109
	hsa-miR-1910-3p	-4.61106
	hsa-miR-3921	-4.459
	hsa-miR-6871-3p	-4.28738
	hsa-miR-4800-5p	-4.24299
	hsa-miR-6743-3p	-4.14547
	hsa-miR-3622a-5p	-4.02324
	hsa-miR-216b-3p	-3.99922
	hsa-miR-6087	-3.92844
	hsa-miR-6866-5p	-3.84672
	hsa-miR-130b-5p	-3.7145
	hsa-miR-5010-3p	-3.70072
	hsa-miR-4315	-3.49152
	hsa-miR-1273a	-3.35263
	hsa-miR-3158-3p	-3.30832
	hsa-miR-520f-3p	-3.12121
	hsa-miR-6511b-3p	-2.99745
	hsa-miR-3610	-2.97259
	hsa-miR-4792	-2.93789
	hsa-miR-4296	-2.90671
	hsa-miR-766-3p	-2.80537
	hsa-miR-4656	-2.78067
	hsa-miR-8060	-2.72465
	hsa-miR-328-3p	-2.43404
	hsa-miR-320b	-2.38105
	hsa-miR-3614-5p	-2.33146
	hsa-miR-610	-2.32921
	hsa-miR-3605-5p	-2.32526
	hsa-miR-6722-5p	-2.12836
	hsa-miR-335-5p	-1.8958
	hsa-miR-340-5p	-1.86873
	hsa-miR-1268a	-1.85126
	hsa-miR-3942-5p	-1.72993
	hsa-miR-4419a	-1.72577
	hsa-miR-184	-1.71718
	hsa-miR-3916	-1.59466
	hsa-miR-125b-2-3p	-1.59138
	hsa-miR-19a-3p	-1.58825
	hsa-miR-638	-1.56046
	hsa-miR-4425	-1.53846
	hsa-miR-16-2-3p	-1.50586
	hsa-miR-654-3p	-1.45374
	hsa-miR-483-3p	-1.44791
	hsa-miR-892b	-1.44535
	hsa-miR-1273h-3p	-1.44014
	hsa-miR-1-3p	-1.40894
	hsa-miR-889-3p	-1.40595
	hsa-miR-520a-3p	-1.3981
	hsa-miR-6069	-1.37733
	hsa-miR-3200-5p	-1.34322
	hsa-miR-4520-3p	-1.32387
	hsa-miR-181d-5p	-1.29015
	hsa-miR-1469	-1.23966
	hsa-miR-4760-5p	-1.23534
	hsa-miR-7641	-1.19546
	hsa-miR-1207-5p	-1.1752
	hsa-miR-223-3p	-1.10284
	hsa-miR-598-3p	-1.08799
	hsa-miR-3168	-1.08114
	hsa-miR-93-3p	-1.07274
	hsa-miR-17-5p	-1.0393
	hsa-miR-6887-5p	-1.03841
	hsa-miR-6077	-1.03465
	hsa-miR-342-3p	-1.01356
	hsa-miR-378f	1.01515
	hsa-miR-3607-3p	1.03545
	hsa-miR-6748-3p	1.06992
	hsa-miR-329-5p	1.13646
	hsa-miR-139-5p	1.13674
	hsa-miR-671-5p	1.14079
	hsa-miR-6739-5p	1.15739
	hsa-miR-6817-5p	1.16486
	hsa-miR-3074-3p	1.1682
	hsa-miR-320c	1.17411
	hsa-miR-7110-5p	1.19843
	hsa-miR-483-5p	1.20453
	hsa-miR-15b-3p	1.20565
	hsa-miR-769-5p	1.20733
	hsa-miR-4448	1.21498
	hsa-miR-6130	1.24814
	hsa-miR-1273f	1.29265
	hsa-miR-301a-3p	1.29273
	hsa-miR-137	1.31395
	hsa-miR-155-5p	1.33668
	hsa-miR-223-5p	1.34077
	hsa-miR-3127-3p	1.35377
	hsa-miR-2115-3p	1.37092
	hsa-miR-582-3p	1.39697
	hsa-miR-130b-3p	1.4125
	hsa-miR-887-3p	1.4711
	hsa-miR-6126	1.49453
	hsa-miR-3614-3p	1.54788
	hsa-miR-374a-3p	1.61644
	hsa-miR-3665	1.63758
	hsa-miR-329-3p	1.64779
	hsa-miR-548ad-5p	1.64949
	hsa-miR-548ae-5p	1.64949
	hsa-miR-452-5p	1.69163
	hsa-miR-6785-5p	1.70564
	hsa-miR-1291	1.73929
	hsa-miR-3127-5p	1.76984
	hsa-miR-4508	1.79915
	hsa-miR-3140-3p	1.84189
	hsa-miR-23b-3p	1.86133
	hsa-miR-7847-3p	1.94936
	hsa-miR-7161-3p	1.95351
	hsa-miR-181c-3p	1.98846
	hsa-miR-346	1.9987
	hsa-miR-520f-5p	2.05369
	hsa-miR-203a-3p	2.08978
	hsa-miR-518e-5p	2.09813
	hsa-miR-519a-5p	2.09813
	hsa-miR-519b-5p	2.09813
	hsa-miR-519c-5p	2.09813
	hsa-miR-522-5p	2.09813
	hsa-miR-523-5p	2.09813
	hsa-miR-8485	2.13411
	hsa-miR-5096	2.17706
	hsa-miR-1299	2.18623
	hsa-miR-4513	2.27598
	hsa-miR-183-5p	2.29129
	hsa-miR-3130-5p	2.29346
	hsa-miR-511-3p	2.33967
	hsa-miR-128-3p	2.34235
	hsa-miR-18a-5p	2.34373
	hsa-miR-1180-3p	2.35316
	hsa-miR-106b-5p	2.41088
	hsa-miR-4533	2.43276
	hsa-miR-3913-5p	2.44758
	hsa-miR-6800-5p	2.45634
	hsa-miR-203a-5p	2.48019
	hsa-miR-6760-5p	2.57095
	hsa-miR-3613-3p	2.65164
	hsa-miR-6893-5p	2.66935
	hsa-miR-5706	2.66961
	hsa-miR-4514	2.72507
	hsa-miR-6834-5p	2.86385
	hsa-miR-4480	2.90653
	hsa-miR-6819-3p	2.94877
	hsa-miR-4489	2.98713
	hsa-miR-6717-5p	2.99626
	hsa-miR-6751-5p	2.99708
	hsa-miR-3147	3.06892
	hsa-miR-3202	3.15405
	hsa-miR-1910-5p	3.20305
	hsa-miR-574-3p	3.2897
	hsa-miR-215-5p	3.37147
	hsa-miR-195-5p	3.55755
	hsa-miR-4700-5p	3.57688
	hsa-miR-3162-5p	3.68235
	hsa-miR-6769b-5p	3.68287
	hsa-miR-1288-5p	3.69008
	hsa-miR-4511	3.76293
	hsa-miR-4320	3.78173
	hsa-miR-3682-3p	3.81818
	hsa-miR-636	3.85307
	hsa-miR-2113	3.89087
	hsa-miR-487b-5p	3.89823
	hsa-miR-3940-5p	3.91291
	hsa-miR-1287-5p	3.91942
	hsa-miR-597-5p	4.01028
	hsa-miR-3934-3p	4.0266
	hsa-miR-200a-3p	4.03379
	hsa-miR-6842-3p	4.06066
	hsa-miR-6840-3p	4.06711
	hsa-miR-6510-3p	4.08288
	hsa-miR-3116	4.13263
	hsa-miR-4505	4.14541
	hsa-miR-4756-5p	4.15201
	hsa-miR-3655	4.155
	hsa-miR-5088-3p	4.17748
	hsa-miR-5699-5p	4.2103
	hsa-miR-3646	4.21236
	hsa-miR-653-3p	4.24806
	hsa-miR-613	4.25744
	hsa-miR-4706	4.26247
	hsa-miR-635	4.28087
	hsa-miR-1268b	4.28105
	hsa-miR-4470	4.28105
	hsa-miR-4668-3p	4.28441
	hsa-miR-6730-5p	4.2884
	hsa-miR-511-5p	4.29566
	hsa-miR-6881-3p	4.29798
	hsa-miR-3198	4.31209
	hsa-miR-548h-3p	4.32287
	hsa-miR-548z	4.32287
	hsa-miR-548w	4.3305
	hsa-miR-4436a	4.3385
	hsa-miR-124-3p	4.35105
	hsa-miR-34c-5p	4.35671
	hsa-miR-6132	4.37754
	hsa-miR-6838-5p	4.38111
	hsa-miR-4752	4.38483
	hsa-miR-619-5p	4.39123
	hsa-miR-6833-3p	4.39948
	hsa-miR-892c-3p	4.42734
	hsa-miR-7851-3p	4.44149
	hsa-miR-4712-3p	4.44978
	hsa-miR-6823-5p	4.49289
	hsa-miR-4750-5p	4.49424
	hsa-miR-1237-5p	4.50619
	hsa-miR-6828-5p	4.51496
	hsa-miR-181d-3p	4.54015
	hsa-miR-1976	4.55839
	hsa-miR-3622b-3p	4.56405
	hsa-miR-3928-5p	4.57365
	hsa-miR-365b-5p	4.62224
	hsa-miR-1301-3p	4.73625
	hsa-miR-3196	4.74584
	hsa-miR-6819-5p	4.75511
	hsa-miR-6127	4.76398
	hsa-miR-6716-5p	4.77823
	hsa-miR-6074	4.78074
	hsa-miR-3131	4.84016
	hsa-miR-2467-3p	4.84853
	hsa-miR-124-5p	4.85026
	hsa-miR-4666a-3p	4.88628
	hsa-miR-500a-3p	4.89438
	hsa-miR-6511a-3p	4.92024
	hsa-miR-450a-1-3p	4.93024
	hsa-miR-6801-3p	4.9602
	hsa-miR-4260	4.9837
	hsa-miR-181b-2-3p	4.98838
	hsa-miR-4455	4.99672
	hsa-miR-4447	5.01095
	hsa-miR-6080	5.02981
	hsa-miR-2053	5.03324
	hsa-miR-125a-3p	5.05351
	hsa-miR-29b-1-5p	5.10984
	hsa-miR-5707	5.11299
	hsa-miR-26b-3p	5.14503
	hsa-miR-18a-3p	5.19478
	hsa-miR-7114-5p	5.24934
	hsa-miR-489-3p	5.3038
	hsa-miR-3125	5.32336
	hsa-miR-9-5p	5.32672
	hsa-miR-4307	5.32674
	hsa-miR-3199	5.37925
	hsa-miR-141-3p	5.41462
	hsa-miR-548ay-5p	5.47237
	hsa-miR-548d-5p	5.47237
	hsa-miR-6837-3p	5.49582
	hsa-miR-7114-3p	5.50696
	hsa-miR-661	5.51179
	hsa-miR-4685-5p	5.51702
	hsa-miR-4755-5p	5.5739
	hsa-miR-381-3p	5.58691
	hsa-miR-4328	5.60321
	hsa-miR-4306	5.662
	hsa-miR-877-5p	5.70932
	hsa-miR-4643	5.73458
	hsa-miR-3191-5p	5.8043
	hsa-miR-653-5p	5.8283
	hsa-miR-3944-5p	5.84809
	hsa-miR-450b-3p	5.86033
	hsa-miR-4713-3p	5.93273
	hsa-miR-6772-3p	5.96581
	hsa-miR-224-5p	6.02584
	hsa-miR-6772-5p	6.02652
	hsa-miR-4798-5p	6.02883
	hsa-miR-152-5p	6.24293
	hsa-miR-5187-5p	6.51619
	hsa-miR-34a-5p	6.55609
	hsa-miR-645	6.6924
	hsa-miR-506-5p	6.91935
	hsa-miR-6847-5p	6.92157
	hsa-miR-3613-5p	7.3647
	hsa-miR-3691-3p	7.3804
	hsa-miR-3679-5p	7.47262
	hsa-miR-1245b-5p	8.90766
Table S1b	DE miRNAs in FTD
		log2FC
	hsa-miR-632	-7.53372
	hsa-miR-4319	-7.48134
	hsa-miR-548aj-5p	-7.47954
	hsa-miR-548ar-5p	-7.47954
	hsa-miR-548g-5p	-7.47954
	hsa-miR-548x-5p	-7.47954
	hsa-miR-137	-7.28039
	hsa-miR-6716-3p	-7.25408
	hsa-miR-506-5p	-7.22076
	hsa-miR-885-5p	-7.00828
	hsa-miR-1256	-7.00025
	hsa-miR-4733-3p	-6.96321
	hsa-miR-212-5p	-6.87043
	hsa-miR-212-3p	-6.80547
	hsa-miR-3611	-6.69662
	hsa-miR-518d-5p	-6.62474
	hsa-miR-520c-5p	-6.62474
	hsa-miR-526a	-6.62474
	hsa-miR-6731-5p	-6.46248
	hsa-miR-548d-3p	-6.40401
	hsa-miR-6088	-6.38533
	hsa-miR-761	-6.31185
	hsa-miR-550b-2-5p	-6.23356
	hsa-miR-3132	-6.10228
	hsa-miR-412-5p	-6.05509
	hsa-miR-6748-3p	-5.98863
	hsa-miR-30c-1-3p	-5.97259
	hsa-miR-4701-5p	-5.96899
	hsa-miR-365a-3p	-5.88153
	hsa-miR-365b-3p	-5.88153
	hsa-miR-3928-5p	-5.88153
	hsa-miR-4695-3p	-5.88153
	hsa-miR-548b-5p	-5.72372
	hsa-miR-203b-3p	-5.65587
	hsa-miR-3940-5p	-5.61978
	hsa-miR-217	-5.59322
	hsa-miR-4800-5p	-5.30276
	hsa-miR-3137	-4.9049
	hsa-miR-26a-2-3p	-4.72178
	hsa-miR-4514	-4.55254
	hsa-miR-1238-3p	-4.52151
	hsa-miR-5197-3p	-4.49699
	hsa-miR-194-3p	-4.46114
	hsa-miR-128-1-5p	-4.35475
	hsa-miR-628-3p	-4.07987
	hsa-miR-378h	-4.04308
	hsa-miR-574-3p	-4.03359
	hsa-miR-340-3p	-3.65255
	hsa-miR-381-3p	-3.57332
	hsa-miR-6843-3p	-3.48602
	hsa-miR-520a-3p	-3.46132
	hsa-miR-339-3p	-3.40464
	hsa-miR-3936	-3.37722
	hsa-miR-1294	-3.3142
	hsa-miR-6867-5p	-3.26714
	hsa-miR-374a-5p	-3.24026
	hsa-miR-518e-5p	-3.23057
	hsa-miR-519a-5p	-3.23057
	hsa-miR-519b-5p	-3.23057
	hsa-miR-519c-5p	-3.23057
	hsa-miR-522-5p	-3.23057
	hsa-miR-523-5p	-3.23057
	hsa-miR-1180-3p	-3.17414
	hsa-miR-125b-5p	-3.12547
	hsa-miR-651-3p	-3.00098
	hsa-miR-378a-5p	-2.92501
	hsa-miR-4632-5p	-2.91549
	hsa-miR-379-5p	-2.846
	hsa-miR-140-5p	-2.67504
	hsa-miR-942-5p	-2.66477
	hsa-miR-1260b	-2.61382
	hsa-miR-330-3p	-2.56978
	hsa-miR-6124	-2.5463
	hsa-miR-1265	-2.54262
	hsa-miR-3942-5p	-2.32958
	hsa-miR-766-3p	-2.32852
	hsa-miR-625-5p	-2.31741
	hsa-miR-190b	-2.27933
	hsa-miR-1273d	-2.23096
	hsa-miR-3914	-2.18458
	hsa-miR-550a-5p	-2.16227
	hsa-miR-3131	-2.09038
	hsa-miR-550a-3-5p	-2.07959
	hsa-miR-1273h-3p	-2.03388
	hsa-miR-564	-2.02119
	hsa-miR-1-3p	-1.99821
	hsa-miR-6747-5p	-1.91069
	hsa-miR-3607-5p	-1.88197
	hsa-miR-6836-5p	-1.84768
	hsa-miR-200a-3p	-1.81433
	hsa-miR-5186	-1.79991
	hsa-miR-6847-5p	-1.70682
	hsa-miR-4286	-1.70357
	hsa-miR-509-3p	-1.64004
	hsa-miR-1289	-1.61128
	hsa-miR-205-5p	-1.5832
	hsa-miR-24-2-5p	-1.57448
	hsa-miR-3179	-1.55597
	hsa-miR-28-5p	-1.50432
	hsa-miR-6807-5p	-1.50197
	hsa-miR-141-3p	-1.45577
	hsa-miR-142-3p	-1.44688
	hsa-miR-4516	-1.43298
	hsa-miR-215-5p	-1.38239
	hsa-miR-20a-5p	-1.32576
	hsa-miR-877-5p	-1.32449
	hsa-miR-95-5p	-1.26051
	hsa-miR-769-5p	-1.24417
	hsa-miR-889-3p	-1.2298
	hsa-miR-3607-3p	-1.22528
	hsa-miR-4446-3p	-1.20803
	hsa-miR-1304-3p	-1.19793
	hsa-miR-411-5p	-1.16904
	hsa-miR-342-3p	-1.14498
	hsa-miR-3928-3p	-1.12143
	hsa-miR-101-5p	-1.09753
	hsa-miR-222-3p	-1.08878
	hsa-miR-4499	1.03647
	hsa-miR-425-3p	1.07017
	hsa-miR-92a-1-5p	1.11297
	hsa-miR-454-3p	1.13267
	hsa-let-7c-5p	1.13647
	hsa-miR-6852-5p	1.22075
	hsa-miR-6739-5p	1.22099
	hsa-miR-194-5p	1.22517
	hsa-miR-4672	1.22761
	hsa-miR-1268a	1.22922
	hsa-miR-92b-3p	1.26494
	hsa-miR-3925-5p	1.27589
	hsa-miR-584-5p	1.28449
	hsa-miR-629-5p	1.28538
	hsa-miR-203a-3p	1.30218
	hsa-miR-30c-2-3p	1.31132
	hsa-miR-766-5p	1.4065
	hsa-miR-3193	1.40789
	hsa-miR-4797-3p	1.44088
	hsa-miR-4797-5p	1.44088
	hsa-miR-454-5p	1.46201
	hsa-miR-382-5p	1.46416
	hsa-miR-7-5p	1.47455
	hsa-miR-199a-5p	1.48506
	hsa-miR-1273a	1.52742
	hsa-miR-3196	1.52975
	hsa-miR-574-5p	1.55965
	hsa-miR-1303	1.5806
	hsa-miR-664b-5p	1.60824
	hsa-miR-182-3p	1.64046
	hsa-miR-4511	1.64137
	hsa-miR-3615	1.64818
	hsa-miR-365a-5p	1.68977
	hsa-miR-146b-3p	1.6923
	hsa-let-7b-3p	1.75741
	hsa-miR-5096	1.79495
	hsa-miR-4530	1.84785
	hsa-miR-1908-5p	1.85574
	hsa-miR-1343-5p	1.8696
	hsa-miR-1468-5p	1.88189
	hsa-miR-589-5p	1.8836
	hsa-miR-144-3p	1.8947
	hsa-miR-181a-3p	1.89974
	hsa-miR-139-3p	1.90678
	hsa-miR-221-5p	1.92349
	hsa-miR-3675-3p	1.92849
	hsa-miR-6812-5p	1.94165
	hsa-miR-511-3p	1.98653
	hsa-miR-6793-5p	1.99339
	hsa-miR-3614-3p	2.00938
	hsa-miR-520f-3p	2.03203
	hsa-miR-5587-5p	2.07123
	hsa-miR-3160-3p	2.07123
	hsa-miR-99a-5p	2.20855
	hsa-miR-7110-3p	2.21598
	hsa-miR-6741-3p	2.22041
	hsa-miR-941	2.24972
	hsa-miR-4798-5p	2.30098
	hsa-miR-3160-5p	2.3396
	hsa-miR-3199	2.34001
	hsa-miR-6842-3p	2.35149
	hsa-miR-3619-3p	2.38327
	hsa-miR-3182	2.43303
	hsa-miR-6738-5p	2.45299
	hsa-miR-6086	2.46681
	hsa-miR-6126	2.5199
	hsa-miR-4436a	2.52854
	hsa-miR-3960	2.53603
	hsa-miR-3922-3p	2.83794
	hsa-miR-4655-5p	2.84249
	hsa-miR-3929	2.84983
	hsa-miR-6760-5p	2.86906
	hsa-miR-374a-3p	2.89178
	hsa-miR-4448	2.91441
	hsa-miR-4703-3p	2.91929
	hsa-miR-1285-5p	2.93488
	hsa-miR-3619-5p	2.97123
	hsa-miR-3656	2.98119
	hsa-miR-4513	2.99597
	hsa-miR-1285-3p	3.06926
	hsa-miR-4677-3p	3.09616
	hsa-miR-3178	3.09694
	hsa-miR-128-2-5p	3.20747
	hsa-miR-4693-3p	3.24164
	hsa-miR-3610	3.3228
	hsa-miR-5187-5p	3.34778
	hsa-miR-4775	3.35631
	hsa-miR-4302	3.36072
	hsa-miR-1299	3.43072
	hsa-miR-4451	3.45711
	hsa-miR-6890-5p	3.47398
	hsa-miR-3150b-3p	3.58197
	hsa-miR-3613-5p	3.65474
	hsa-miR-34c-5p	3.71341
	hsa-miR-8085	3.9267
	hsa-miR-548ap-5p	3.98655
	hsa-miR-548j-5p	3.98655
	hsa-miR-1915-3p	4.11071
	hsa-miR-5091	4.27301
	hsa-miR-2861	4.30036
	hsa-miR-3195	4.41093
	hsa-miR-5787	4.47766
	hsa-miR-548ap-3p	4.76898
	hsa-miR-513a-3p	4.79442
	hsa-miR-34a-3p	4.80389
	hsa-miR-6837-5p	4.88204
	hsa-miR-1207-5p	4.91286
	hsa-miR-485-5p	4.948
	hsa-miR-6511b-3p	5.02151
	hsa-miR-1469	5.10253
	hsa-miR-935	5.11134
	hsa-miR-4700-5p	5.15663
	hsa-miR-6869-5p	5.34028
	hsa-miR-6085	5.34663
	hsa-miR-1254	5.56631
	hsa-miR-1273e	5.61704
	hsa-miR-655-5p	5.71273
	hsa-miR-4327	5.75439
	hsa-miR-1910-3p	5.75667
	hsa-miR-6861-5p	5.76681
	hsa-miR-1199-3p	5.81679
	hsa-miR-5585-5p	5.83134
	hsa-miR-3651	5.83754
	hsa-miR-3908	5.86456
	hsa-miR-3198	5.89358
	hsa-miR-6821-5p	5.89891
	hsa-miR-3171	5.91368
	hsa-miR-6802-5p	5.94772
	hsa-miR-6756-5p	5.9504
	hsa-miR-887-3p	5.95318
	hsa-miR-4690-3p	5.96674
	hsa-miR-6806-3p	5.98274
	hsa-miR-3156-5p	5.9962
	hsa-miR-616-5p	6.03975
	hsa-miR-188-5p	6.05403
	hsa-miR-638	6.06999
	hsa-miR-4291	6.08412
	hsa-miR-6847-3p	6.08412
	hsa-miR-4778-5p	6.09186
	hsa-miR-6734-5p	6.11617
	hsa-miR-4498	6.13403
	hsa-miR-6780a-5p	6.13796
	hsa-miR-5193	6.14002
	hsa-miR-3115	6.16506
	hsa-miR-1245b-5p	6.21102
	hsa-miR-3665	6.24416
	hsa-miR-450a-5p	6.25108
	hsa-miR-1182	6.28356
	hsa-miR-6720-3p	6.28623
	hsa-miR-6891-5p	6.31502
	hsa-miR-3934-3p	6.32799
	hsa-miR-631	6.34315
	hsa-miR-7107-5p	6.35053
	hsa-miR-7853-5p	6.35916
	hsa-miR-4718	6.36497
	hsa-miR-548ac	6.36497
	hsa-miR-6860	6.43619
	hsa-miR-4444	6.4621
	hsa-miR-3180	6.49381
	hsa-miR-3180-3p	6.49381
	hsa-miR-5088-5p	6.51091
	hsa-miR-6885-3p	6.56268
	hsa-miR-943	6.57049
	hsa-miR-4524a-5p	6.57061
	hsa-miR-5581-5p	6.61896
	hsa-miR-4773	6.67068
	hsa-miR-466	6.70715
	hsa-miR-4758-5p	6.7104
	hsa-miR-1208	6.75318
	hsa-miR-1227-5p	6.75318
	hsa-miR-4312	6.75318
	hsa-miR-503-3p	6.75318
	hsa-miR-6778-3p	6.75318
	hsa-miR-4767	6.75619
	hsa-miR-3663-5p	6.81615
	hsa-miR-4434	6.83798
	hsa-miR-320e	6.84808
	hsa-miR-1273g-5p	6.91706
	hsa-miR-3605-3p	6.92143
	hsa-miR-4804-3p	6.92143
	hsa-miR-7111-5p	6.92143
	hsa-miR-1229-5p	6.93097
	hsa-miR-1296-3p	6.93696
	hsa-miR-4776-3p	7.04957
	hsa-miR-6722-3p	7.07176
	hsa-miR-6850-3p	7.07209
	hsa-miR-7110-5p	7.09289
	hsa-miR-3164	7.10272
	hsa-miR-5009-5p	7.15543
	hsa-miR-3154	7.18387
	hsa-miR-5001-5p	7.18802
	hsa-miR-3648	7.2085
	hsa-miR-4768-3p	7.2085
	hsa-miR-378j	7.21641
	hsa-miR-641	7.27716
	hsa-miR-124-3p	7.33311
	hsa-miR-1282	7.33311
	hsa-miR-3143	7.33311
	hsa-miR-4763-3p	7.34101
	hsa-miR-6125	7.37312
	hsa-miR-6736-5p	7.37454
	hsa-miR-1252-3p	7.3917
	hsa-miR-939-3p	7.45777
	hsa-miR-619-5p	7.50516
	hsa-miR-4283	7.57041
	hsa-miR-642a-3p	7.58846
	hsa-miR-4787-5p	7.62664
	hsa-miR-6865-5p	7.65302
	hsa-miR-6803-5p	7.681
	hsa-miR-567	7.74563
	hsa-miR-6801-5p	7.77174
	hsa-miR-4722-3p	7.79758
	hsa-miR-8061	8.01029
	hsa-miR-765	8.25604
	hsa-miR-6789-5p	8.36087
	hsa-miR-3141	8.43021
	hsa-miR-3910	8.44316
	hsa-miR-4466	8.49743
	hsa-miR-1181	8.69616
	hsa-miR-6889-5p	8.77669
	hsa-miR-7156-5p	9.20024
	hsa-miR-200b-3p	11.0173
	hsa-miR-6792-3p	14.3128

## Sheet: Table S2
Plasma-derived miRNAs as fluid biomarkers to discriminate Alzheimer’s and Frontotemporal Dementia
Journal name: Cellular and Molecular Neurobiology
Rosalinda Di Gerlando1,2, Evelyne Minucchi2,3, Francesca Dragoni2, Maria Garofalo2, Giulia Perini4, Alfredo Costa3,4, Antonio Pisani3,5, Carlo Morasso6, Matteo Cotta Ramusino4*, Stella Gagliardi2
1Department of Biology and Biotechnology “L. Spallanzani”, University of Pavia, 27100 Pavia, Italy
2Molecular Biology and Transcriptomics Unit, IRCCS Mondino Foundation, 27100 Pavia, Italy
3Department of Brain and Behavioral Sciences, University of Pavia, 27100 Pavia, Italy
4Unit of Behavioral Neurology and Dementia Research Center, IRCCS Mondino Foundation, 27100 Pavia, Italy
5Unit of Movement Disorders, IRCCS Mondino Foundation, Pavia, 27100 Pavia, Italy
6Istituti Clinici Scientifici Maugeri IRCCS, Pavia, 27100, Italy
* corresponding author email: matteo.cottaramusino@mondino.it
Table S2	List of upregulated and downregulated miRNA in AD and FTD
	Table S2a	AD upregulated miRNA	AD downregulated miRNA			Table S2b	FTD upregulated miRNA	FTD downregulated miRNA
		hsa-miR-378f	hsa-miR-1273g-5p				hsa-miR-4499	hsa-miR-632
		hsa-miR-3607-3p	hsa-miR-514b-3p				hsa-miR-425-3p	hsa-miR-4319
		hsa-miR-6748-3p	hsa-miR-4781-3p				hsa-miR-92a-1-5p	hsa-miR-548aj-5p
		hsa-miR-329-5p	hsa-miR-380-5p				hsa-miR-454-3p	hsa-miR-548ar-5p
		hsa-miR-139-5p	hsa-miR-4280				hsa-let-7c-5p	hsa-miR-548g-5p
		hsa-miR-671-5p	hsa-miR-24-1-5p				hsa-miR-6852-5p	hsa-miR-548x-5p
		hsa-miR-6739-5p	hsa-miR-5088-5p				hsa-miR-6739-5p	hsa-miR-137
		hsa-miR-6817-5p	hsa-miR-6512-5p				hsa-miR-194-5p	hsa-miR-6716-3p
		hsa-miR-3074-3p	hsa-miR-3151-5p				hsa-miR-4672	hsa-miR-506-5p
		hsa-miR-320c	hsa-miR-135a-5p				hsa-miR-1268a	hsa-miR-885-5p
		hsa-miR-7110-5p	hsa-miR-5006-5p				hsa-miR-92b-3p	hsa-miR-1256
		hsa-miR-483-5p	hsa-miR-4482-5p				hsa-miR-3925-5p	hsa-miR-4733-3p
		hsa-miR-15b-3p	hsa-miR-6849-5p				hsa-miR-584-5p	hsa-miR-212-5p
		hsa-miR-769-5p	hsa-miR-4644				hsa-miR-629-5p	hsa-miR-212-3p
		hsa-miR-4448	hsa-miR-6809-5p				hsa-miR-203a-3p	hsa-miR-3611
		hsa-miR-6130	hsa-miR-6890-5p				hsa-miR-30c-2-3p	hsa-miR-518d-5p
		hsa-miR-1273f	hsa-miR-410-5p				hsa-miR-766-5p	hsa-miR-520c-5p
		hsa-miR-301a-3p	hsa-miR-497-5p				hsa-miR-3193	hsa-miR-526a
		hsa-miR-137	hsa-miR-4657				hsa-miR-4797-3p	hsa-miR-6731-5p
		hsa-miR-155-5p	hsa-miR-4679				hsa-miR-4797-5p	hsa-miR-548d-3p
		hsa-miR-223-5p	hsa-miR-24-2-5p				hsa-miR-454-5p	hsa-miR-6088
		hsa-miR-3127-3p	hsa-miR-3129-3p				hsa-miR-382-5p	hsa-miR-761
		hsa-miR-2115-3p	hsa-miR-1910-3p				hsa-miR-7-5p	hsa-miR-550b-2-5p
		hsa-miR-582-3p	hsa-miR-3921				hsa-miR-199a-5p	hsa-miR-3132
		hsa-miR-130b-3p	hsa-miR-6871-3p				hsa-miR-1273a	hsa-miR-412-5p
		hsa-miR-887-3p	hsa-miR-4800-5p				hsa-miR-3196	hsa-miR-6748-3p
		hsa-miR-6126	hsa-miR-6743-3p				hsa-miR-574-5p	hsa-miR-30c-1-3p
		hsa-miR-3614-3p	hsa-miR-3622a-5p				hsa-miR-1303	hsa-miR-4701-5p
		hsa-miR-374a-3p	hsa-miR-216b-3p				hsa-miR-664b-5p	hsa-miR-365a-3p
		hsa-miR-3665	hsa-miR-6087				hsa-miR-182-3p	hsa-miR-365b-3p
		hsa-miR-329-3p	hsa-miR-6866-5p				hsa-miR-4511	hsa-miR-3928-5p
		hsa-miR-548ad-5p	hsa-miR-130b-5p				hsa-miR-3615	hsa-miR-4695-3p
		hsa-miR-548ae-5p	hsa-miR-5010-3p				hsa-miR-365a-5p	hsa-miR-548b-5p
		hsa-miR-452-5p	hsa-miR-4315				hsa-miR-146b-3p	hsa-miR-203b-3p
		hsa-miR-6785-5p	hsa-miR-1273a				hsa-let-7b-3p	hsa-miR-3940-5p
		hsa-miR-1291	hsa-miR-3158-3p				hsa-miR-5096	hsa-miR-217
		hsa-miR-3127-5p	hsa-miR-520f-3p				hsa-miR-4530	hsa-miR-4800-5p
		hsa-miR-4508	hsa-miR-6511b-3p				hsa-miR-1908-5p	hsa-miR-3137
		hsa-miR-3140-3p	hsa-miR-3610				hsa-miR-1343-5p	hsa-miR-26a-2-3p
		hsa-miR-23b-3p	hsa-miR-4792				hsa-miR-1468-5p	hsa-miR-4514
		hsa-miR-7847-3p	hsa-miR-4296				hsa-miR-589-5p	hsa-miR-1238-3p
		hsa-miR-7161-3p	hsa-miR-766-3p				hsa-miR-144-3p	hsa-miR-5197-3p
		hsa-miR-181c-3p	hsa-miR-4656				hsa-miR-181a-3p	hsa-miR-194-3p
		hsa-miR-346	hsa-miR-8060				hsa-miR-139-3p	hsa-miR-128-1-5p
		hsa-miR-520f-5p	hsa-miR-328-3p				hsa-miR-221-5p	hsa-miR-628-3p
		hsa-miR-203a-3p	hsa-miR-320b				hsa-miR-3675-3p	hsa-miR-378h
		hsa-miR-518e-5p	hsa-miR-3614-5p				hsa-miR-6812-5p	hsa-miR-574-3p
		hsa-miR-519a-5p	hsa-miR-610				hsa-miR-511-3p	hsa-miR-340-3p
		hsa-miR-519b-5p	hsa-miR-3605-5p				hsa-miR-6793-5p	hsa-miR-381-3p
		hsa-miR-519c-5p	hsa-miR-6722-5p				hsa-miR-3614-3p	hsa-miR-6843-3p
		hsa-miR-522-5p	hsa-miR-335-5p				hsa-miR-520f-3p	hsa-miR-520a-3p
		hsa-miR-523-5p	hsa-miR-340-5p				hsa-miR-5587-5p	hsa-miR-339-3p
		hsa-miR-8485	hsa-miR-1268a				hsa-miR-3160-3p	hsa-miR-3936
		hsa-miR-5096	hsa-miR-3942-5p				hsa-miR-99a-5p	hsa-miR-1294
		hsa-miR-1299	hsa-miR-4419a				hsa-miR-7110-3p	hsa-miR-6867-5p
		hsa-miR-4513	hsa-miR-184				hsa-miR-6741-3p	hsa-miR-374a-5p
		hsa-miR-183-5p	hsa-miR-3916				hsa-miR-941	hsa-miR-518e-5p
		hsa-miR-3130-5p	hsa-miR-125b-2-3p				hsa-miR-4798-5p	hsa-miR-519a-5p
		hsa-miR-511-3p	hsa-miR-19a-3p				hsa-miR-3160-5p	hsa-miR-519b-5p
		hsa-miR-128-3p	hsa-miR-638				hsa-miR-3199	hsa-miR-519c-5p
		hsa-miR-18a-5p	hsa-miR-4425				hsa-miR-6842-3p	hsa-miR-522-5p
		hsa-miR-1180-3p	hsa-miR-16-2-3p				hsa-miR-3619-3p	hsa-miR-523-5p
		hsa-miR-106b-5p	hsa-miR-654-3p				hsa-miR-3182	hsa-miR-1180-3p
		hsa-miR-4533	hsa-miR-483-3p				hsa-miR-6738-5p	hsa-miR-125b-5p
		hsa-miR-3913-5p	hsa-miR-892b				hsa-miR-6086	hsa-miR-651-3p
		hsa-miR-6800-5p	hsa-miR-1273h-3p				hsa-miR-6126	hsa-miR-378a-5p
		hsa-miR-203a-5p	hsa-miR-1-3p				hsa-miR-4436a	hsa-miR-4632-5p
		hsa-miR-6760-5p	hsa-miR-889-3p				hsa-miR-3960	hsa-miR-379-5p
		hsa-miR-3613-3p	hsa-miR-520a-3p				hsa-miR-3922-3p	hsa-miR-140-5p
		hsa-miR-6893-5p	hsa-miR-6069				hsa-miR-4655-5p	hsa-miR-942-5p
		hsa-miR-5706	hsa-miR-3200-5p				hsa-miR-3929	hsa-miR-1260b
		hsa-miR-4514	hsa-miR-4520-3p				hsa-miR-6760-5p	hsa-miR-330-3p
		hsa-miR-6834-5p	hsa-miR-181d-5p				hsa-miR-374a-3p	hsa-miR-6124
		hsa-miR-4480	hsa-miR-1469				hsa-miR-4448	hsa-miR-1265
		hsa-miR-6819-3p	hsa-miR-4760-5p				hsa-miR-4703-3p	hsa-miR-3942-5p
		hsa-miR-4489	hsa-miR-7641				hsa-miR-1285-5p	hsa-miR-766-3p
		hsa-miR-6717-5p	hsa-miR-1207-5p				hsa-miR-3619-5p	hsa-miR-625-5p
		hsa-miR-6751-5p	hsa-miR-223-3p				hsa-miR-3656	hsa-miR-190b
		hsa-miR-3147	hsa-miR-598-3p				hsa-miR-4513	hsa-miR-1273d
		hsa-miR-3202	hsa-miR-3168				hsa-miR-1285-3p	hsa-miR-3914
		hsa-miR-1910-5p	hsa-miR-93-3p				hsa-miR-4677-3p	hsa-miR-550a-5p
		hsa-miR-574-3p	hsa-miR-17-5p				hsa-miR-3178	hsa-miR-3131
		hsa-miR-215-5p	hsa-miR-6887-5p				hsa-miR-128-2-5p	hsa-miR-550a-3-5p
		hsa-miR-195-5p	hsa-miR-6077				hsa-miR-4693-3p	hsa-miR-1273h-3p
		hsa-miR-4700-5p	hsa-miR-342-3p				hsa-miR-3610	hsa-miR-564
		hsa-miR-3162-5p					hsa-miR-5187-5p	hsa-miR-1-3p
		hsa-miR-6769b-5p					hsa-miR-4775	hsa-miR-6747-5p
		hsa-miR-1288-5p					hsa-miR-4302	hsa-miR-3607-5p
		hsa-miR-4511					hsa-miR-1299	hsa-miR-6836-5p
		hsa-miR-4320					hsa-miR-4451	hsa-miR-200a-3p
		hsa-miR-3682-3p					hsa-miR-6890-5p	hsa-miR-5186
		hsa-miR-636					hsa-miR-3150b-3p	hsa-miR-6847-5p
		hsa-miR-2113					hsa-miR-3613-5p	hsa-miR-4286
		hsa-miR-487b-5p					hsa-miR-34c-5p	hsa-miR-509-3p
		hsa-miR-3940-5p					hsa-miR-8085	hsa-miR-1289
		hsa-miR-1287-5p					hsa-miR-548ap-5p	hsa-miR-205-5p
		hsa-miR-597-5p					hsa-miR-548j-5p	hsa-miR-24-2-5p
		hsa-miR-3934-3p					hsa-miR-1915-3p	hsa-miR-3179
		hsa-miR-200a-3p					hsa-miR-5091	hsa-miR-28-5p
		hsa-miR-6842-3p					hsa-miR-2861	hsa-miR-6807-5p
		hsa-miR-6840-3p					hsa-miR-3195	hsa-miR-141-3p
		hsa-miR-6510-3p					hsa-miR-5787	hsa-miR-142-3p
		hsa-miR-3116					hsa-miR-548ap-3p	hsa-miR-4516
		hsa-miR-4505					hsa-miR-513a-3p	hsa-miR-215-5p
		hsa-miR-4756-5p					hsa-miR-34a-3p	hsa-miR-20a-5p
		hsa-miR-3655					hsa-miR-6837-5p	hsa-miR-877-5p
		hsa-miR-5088-3p					hsa-miR-1207-5p	hsa-miR-95-5p
		hsa-miR-5699-5p					hsa-miR-485-5p	hsa-miR-769-5p
		hsa-miR-3646					hsa-miR-6511b-3p	hsa-miR-889-3p
		hsa-miR-653-3p					hsa-miR-1469	hsa-miR-3607-3p
		hsa-miR-613					hsa-miR-935	hsa-miR-4446-3p
		hsa-miR-4706					hsa-miR-4700-5p	hsa-miR-1304-3p
		hsa-miR-635					hsa-miR-6869-5p	hsa-miR-411-5p
		hsa-miR-1268b					hsa-miR-6085	hsa-miR-342-3p
		hsa-miR-4470					hsa-miR-1254	hsa-miR-3928-3p
		hsa-miR-4668-3p					hsa-miR-1273e	hsa-miR-101-5p
		hsa-miR-6730-5p					hsa-miR-655-5p	hsa-miR-222-3p
		hsa-miR-511-5p					hsa-miR-4327
		hsa-miR-6881-3p					hsa-miR-1910-3p
		hsa-miR-3198					hsa-miR-6861-5p
		hsa-miR-548h-3p					hsa-miR-1199-3p
		hsa-miR-548z					hsa-miR-5585-5p
		hsa-miR-548w					hsa-miR-3651
		hsa-miR-4436a					hsa-miR-3908
		hsa-miR-124-3p					hsa-miR-3198
		hsa-miR-34c-5p					hsa-miR-6821-5p
		hsa-miR-6132					hsa-miR-3171
		hsa-miR-6838-5p					hsa-miR-6802-5p
		hsa-miR-4752					hsa-miR-6756-5p
		hsa-miR-619-5p					hsa-miR-887-3p
		hsa-miR-6833-3p					hsa-miR-4690-3p
		hsa-miR-892c-3p					hsa-miR-6806-3p
		hsa-miR-7851-3p					hsa-miR-3156-5p
		hsa-miR-4712-3p					hsa-miR-616-5p
		hsa-miR-6823-5p					hsa-miR-188-5p
		hsa-miR-4750-5p					hsa-miR-638
		hsa-miR-1237-5p					hsa-miR-4291
		hsa-miR-6828-5p					hsa-miR-6847-3p
		hsa-miR-181d-3p					hsa-miR-4778-5p
		hsa-miR-1976					hsa-miR-6734-5p
		hsa-miR-3622b-3p					hsa-miR-4498
		hsa-miR-3928-5p					hsa-miR-6780a-5p
		hsa-miR-365b-5p					hsa-miR-5193
		hsa-miR-1301-3p					hsa-miR-3115
		hsa-miR-3196					hsa-miR-1245b-5p
		hsa-miR-6819-5p					hsa-miR-3665
		hsa-miR-6127					hsa-miR-450a-5p
		hsa-miR-6716-5p					hsa-miR-1182
		hsa-miR-6074					hsa-miR-6720-3p
		hsa-miR-3131					hsa-miR-6891-5p
		hsa-miR-2467-3p					hsa-miR-3934-3p
		hsa-miR-124-5p					hsa-miR-631
		hsa-miR-4666a-3p					hsa-miR-7107-5p
		hsa-miR-500a-3p					hsa-miR-7853-5p
		hsa-miR-6511a-3p					hsa-miR-4718
		hsa-miR-450a-1-3p					hsa-miR-548ac
		hsa-miR-6801-3p					hsa-miR-6860
		hsa-miR-4260					hsa-miR-4444
		hsa-miR-181b-2-3p					hsa-miR-3180
		hsa-miR-4455					hsa-miR-3180-3p
		hsa-miR-4447					hsa-miR-5088-5p
		hsa-miR-6080					hsa-miR-6885-3p
		hsa-miR-2053					hsa-miR-943
		hsa-miR-125a-3p					hsa-miR-4524a-5p
		hsa-miR-29b-1-5p					hsa-miR-5581-5p
		hsa-miR-5707					hsa-miR-4773
		hsa-miR-26b-3p					hsa-miR-466
		hsa-miR-18a-3p					hsa-miR-4758-5p
		hsa-miR-7114-5p					hsa-miR-1208
		hsa-miR-489-3p					hsa-miR-1227-5p
		hsa-miR-3125					hsa-miR-4312
		hsa-miR-9-5p					hsa-miR-503-3p
		hsa-miR-4307					hsa-miR-6778-3p
		hsa-miR-3199					hsa-miR-4767
		hsa-miR-141-3p					hsa-miR-3663-5p
		hsa-miR-548ay-5p					hsa-miR-4434
		hsa-miR-548d-5p					hsa-miR-320e
		hsa-miR-6837-3p					hsa-miR-1273g-5p
		hsa-miR-7114-3p					hsa-miR-3605-3p
		hsa-miR-661					hsa-miR-4804-3p
		hsa-miR-4685-5p					hsa-miR-7111-5p
		hsa-miR-4755-5p					hsa-miR-1229-5p
		hsa-miR-381-3p					hsa-miR-1296-3p
		hsa-miR-4328					hsa-miR-4776-3p
		hsa-miR-4306					hsa-miR-6722-3p
		hsa-miR-877-5p					hsa-miR-6850-3p
		hsa-miR-4643					hsa-miR-7110-5p
		hsa-miR-3191-5p					hsa-miR-3164
		hsa-miR-653-5p					hsa-miR-5009-5p
		hsa-miR-3944-5p					hsa-miR-3154
		hsa-miR-450b-3p					hsa-miR-5001-5p
		hsa-miR-4713-3p					hsa-miR-3648
		hsa-miR-6772-3p					hsa-miR-4768-3p
		hsa-miR-224-5p					hsa-miR-378j
		hsa-miR-6772-5p					hsa-miR-641
		hsa-miR-4798-5p					hsa-miR-124-3p
		hsa-miR-152-5p					hsa-miR-1282
		hsa-miR-5187-5p					hsa-miR-3143
		hsa-miR-34a-5p					hsa-miR-4763-3p
		hsa-miR-645					hsa-miR-6125
		hsa-miR-506-5p					hsa-miR-6736-5p
		hsa-miR-6847-5p					hsa-miR-1252-3p
		hsa-miR-3613-5p					hsa-miR-939-3p
		hsa-miR-3691-3p					hsa-miR-619-5p
		hsa-miR-3679-5p					hsa-miR-4283
		hsa-miR-1245b-5p					hsa-miR-642a-3p
							hsa-miR-4787-5p
							hsa-miR-6865-5p
							hsa-miR-6803-5p
							hsa-miR-567
							hsa-miR-6801-5p
							hsa-miR-4722-3p
							hsa-miR-8061
							hsa-miR-765
							hsa-miR-6789-5p
							hsa-miR-3141
							hsa-miR-3910
							hsa-miR-4466
							hsa-miR-1181
							hsa-miR-6889-5p
							hsa-miR-7156-5p
							hsa-miR-200b-3p
							hsa-miR-6792-3p

## Sheet: Table S3
Plasma-derived miRNAs as fluid biomarkers to discriminate Alzheimer’s and Frontotemporal Dementia
Journal name: Cellular and Molecular Neurobiology
Rosalinda Di Gerlando1,2, Evelyne Minucchi2,3, Francesca Dragoni2, Maria Garofalo2, Giulia Perini4, Alfredo Costa3,4, Antonio Pisani3,5, Carlo Morasso6, Matteo Cotta Ramusino4*, Stella Gagliardi2
1Department of Biology and Biotechnology “L. Spallanzani”, University of Pavia, 27100 Pavia, Italy
2Molecular Biology and Transcriptomics Unit, IRCCS Mondino Foundation, 27100 Pavia, Italy
3Department of Brain and Behavioral Sciences, University of Pavia, 27100 Pavia, Italy
4Unit of Behavioral Neurology and Dementia Research Center, IRCCS Mondino Foundation, 27100 Pavia, Italy
5Unit of Movement Disorders, IRCCS Mondino Foundation, Pavia, 27100 Pavia, Italy
6Istituti Clinici Scientifici Maugeri IRCCS, Pavia, 27100, Italy
* corresponding author email: matteo.cottaramusino@mondino.it
Table S3	List of miRNA shared between AD and FTD
		List of miRNA shared between AD and FTD	Log2FC_AD	Log2FC_FTD
		hsa-miR-1-3p	-1.40894	-1.99821			Same log2FC trend in the two pathologies
		hsa-miR-1180-3p	2.35316	-3.17414			Opposite log2FC trend in the two pathologies
		hsa-miR-1207-5p	-1.1752	4.91286
		hsa-miR-124-3p	4.35105	7.33311
		hsa-miR-1245b-5p	8.90766	6.21102
		hsa-miR-1268a	-1.85126	1.22922
		hsa-miR-1273a	-3.35263	1.52742
		hsa-miR-1273g-5p	-7.47244	6.91706
		hsa-miR-1273h-3p	-1.44014	-2.03388
		hsa-miR-1299	2.18623	3.43072
		hsa-miR-137	1.31395	-7.28039
		hsa-miR-141-3p	5.41462	-1.45577
		hsa-miR-1469	-1.23966	5.10253
		hsa-miR-1910-3p	-4.61106	5.75667
		hsa-miR-200a-3p	4.03379	-1.81433
		hsa-miR-203a-3p	2.08978	1.30218
		hsa-miR-215-5p	3.37147	-1.38239
		hsa-miR-24-2-5p	-4.67251	-1.57448
		hsa-miR-3131	4.84016	-2.09038
		hsa-miR-3196	4.74584	1.52975
		hsa-miR-3198	4.31209	5.89358
		hsa-miR-3199	5.37925	2.34001
		hsa-miR-342-3p	-1.01356	-1.14498
		hsa-miR-34c-5p	4.35671	3.71341
		hsa-miR-3607-3p	1.03545	-1.22528
		hsa-miR-3610	-2.97259	3.3228
		hsa-miR-3613-5p	7.3647	3.65474
		hsa-miR-3614-3p	1.54788	2.00938
		hsa-miR-3665	1.63758	6.24416
		hsa-miR-374a-3p	1.61644	2.89178
		hsa-miR-381-3p	5.58691	-3.57332
		hsa-miR-3928-5p	4.57365	-5.88153
		hsa-miR-3934-3p	4.0266	6.32799
		hsa-miR-3940-5p	3.91291	-5.61978
		hsa-miR-3942-5p	-1.72993	-2.32958
		hsa-miR-4436a	4.3385	2.52854
		hsa-miR-4448	1.21498	2.91441
		hsa-miR-4511	3.76293	1.64137
		hsa-miR-4513	2.27598	2.99597
		hsa-miR-4514	2.72507	-4.55254
		hsa-miR-4700-5p	3.57688	5.15663
		hsa-miR-4798-5p	6.02883	2.30098
		hsa-miR-4800-5p	-4.24299	-5.30276
		hsa-miR-506-5p	6.91935	-7.22076
		hsa-miR-5088-5p	-6.15792	6.51091
		hsa-miR-5096	2.17706	1.79495
		hsa-miR-511-3p	2.33967	1.98653
		hsa-miR-5187-5p	6.51619	3.34778
		hsa-miR-518e-5p	2.09813	-3.23057
		hsa-miR-519a-5p	2.09813	-3.23057
		hsa-miR-519b-5p	2.09813	-3.23057
		hsa-miR-519c-5p	2.09813	-3.23057
		hsa-miR-520a-3p	-1.3981	-3.46132
		hsa-miR-520f-3p	-3.12121	2.03203
		hsa-miR-522-5p	2.09813	-3.23057
		hsa-miR-523-5p	2.09813	-3.23057
		hsa-miR-574-3p	3.2897	-4.03359
		hsa-miR-6126	1.49453	2.5199
		hsa-miR-619-5p	4.39123	7.50516
		hsa-miR-638	-1.56046	6.06999
		hsa-miR-6511b-3p	-2.99745	5.02151
		hsa-miR-6739-5p	1.15739	1.22099
		hsa-miR-6748-3p	1.06992	-5.98863
		hsa-miR-6760-5p	2.57095	2.86906
		hsa-miR-6842-3p	4.06066	2.35149
		hsa-miR-6847-5p	6.92157	-1.70682
		hsa-miR-6890-5p	-5.1994	3.47398
		hsa-miR-7110-5p	1.19843	7.09289
		hsa-miR-766-3p	-2.80537	-2.32852
		hsa-miR-769-5p	1.20733	-1.24417
		hsa-miR-877-5p	5.70932	-1.32449
		hsa-miR-887-3p	1.4711	5.95318
		hsa-miR-889-3p	-1.40595	-1.2298

## Sheet: Table S4
Plasma-derived miRNAs as fluid biomarkers to discriminate Alzheimer’s and Frontotemporal Dementia
Journal name: Cellular and Molecular Neurobiology
Rosalinda Di Gerlando1,2, Evelyne Minucchi2,3, Francesca Dragoni2, Maria Garofalo2, Giulia Perini4, Alfredo Costa3,4, Antonio Pisani3,5, Carlo Morasso6, Matteo Cotta Ramusino4*, Stella Gagliardi2
1Department of Biology and Biotechnology “L. Spallanzani”, University of Pavia, 27100 Pavia, Italy
2Molecular Biology and Transcriptomics Unit, IRCCS Mondino Foundation, 27100 Pavia, Italy
3Department of Brain and Behavioral Sciences, University of Pavia, 27100 Pavia, Italy
4Unit of Behavioral Neurology and Dementia Research Center, IRCCS Mondino Foundation, 27100 Pavia, Italy
5Unit of Movement Disorders, IRCCS Mondino Foundation, Pavia, 27100 Pavia, Italy
6Istituti Clinici Scientifici Maugeri IRCCS, Pavia, 27100, Italy
* corresponding author email: matteo.cottaramusino@mondino.it
Table S4	Number of samples excluded from the analysis
Table S4a		qPCR data normalized on hsa-miR-16
		Number of samples excluded (inconsistent Ct values)			Outliers excluded (GraphPad analysis)
		CTRL	FTD	AD	CTRL	FTD	AD
	miR-638				1	6	2
	miR-574
	miR-200a	2	3	1	2	5
	miR-141	6	9	4	2	2	1
	miR-381	16	23	18
	miR-34c	16	20	11		1
	miR-24-2	7	5	2	1	1	2
Table S4b		qPCR data normalized on U6 snRNA
		Number of samples excluded (inconsistent Ct values)			Outliers excluded (GraphPad analysis)
		CTRL	FTD	AD	CTRL	FTD	AD
	miR-638				3	4	2
	miR-574	1	1	1		4
	miR-200a	4	5	4		3
	miR-141	6	10	4	2	3	3
	miR-381	16	23	2		1
	miR-34c	16	20	11			2
	miR-24-2	7	5	2			3
Table S4c		qPCR data normalized on hsa-miR-16
		Number of samples excluded (inconsistent Ct values)			Outliers excluded (GraphPad analysis)
		CTRL	FTD	AD	CTRL	FTD	AD
	miR-638				1
	miR-574				2		3
	miR-200a				1
	miR-141				1
	miR-381	4	5	5
Table S4d		qPCR data normalized on U6 snRNA
		Number of samples excluded (inconsistent Ct values)			Outliers excluded (GraphPad analysis)
		CTRL	FTD	AD	CTRL	FTD	AD
	miR-638				1	2	2
	miR-574						1
	miR-200a				1	1	1
	miR-141				1	1	1
	miR-381	3	5	5	1		2
Table S4e		qPCR data normalized on GAPDH
		Number of samples excluded (inconsistent Ct values)			Outliers excluded (GraphPad analysis)
		CTRL	FTD	AD	CTRL	FTD	AD
	CDK2				4		4
	SP2		1		1	1
	RAC1						2
	EP300						1
	STMN1				4		3
	CTNNB1		1		1	1	1

## Sheet: Table S5
Plasma-derived miRNAs as fluid biomarkers to discriminate Alzheimer’s and Frontotemporal Dementia
Journal name: Cellular and Molecular Neurobiology
Rosalinda Di Gerlando1,2, Evelyne Minucchi2,3, Francesca Dragoni2, Maria Garofalo2, Giulia Perini4, Alfredo Costa3,4, Antonio Pisani3,5, Carlo Morasso6, Matteo Cotta Ramusino4*, Stella Gagliardi2
1Department of Biology and Biotechnology “L. Spallanzani”, University of Pavia, 27100 Pavia, Italy
2Molecular Biology and Transcriptomics Unit, IRCCS Mondino Foundation, 27100 Pavia, Italy
3Department of Brain and Behavioral Sciences, University of Pavia, 27100 Pavia, Italy
4Unit of Behavioral Neurology and Dementia Research Center, IRCCS Mondino Foundation, 27100 Pavia, Italy
5Unit of Movement Disorders, IRCCS Mondino Foundation, Pavia, 27100 Pavia, Italy
6Istituti Clinici Scientifici Maugeri IRCCS, Pavia, 27100, Italy
* corresponding author email: matteo.cottaramusino@mondino.it
Table S5	Details on the subjects included in the study
		miRNA-seq			SEVs validations			PBMCs validations			Target validations
		AD	CTRL	FTD	AD	CTRL	FTD	AD	CTRL	FTD	AD	CTRL	FTD
	Number of samples	20	17	12	20	20	28	20	20	10	19	20	10
	Age (mean)	71	61.3333	68.4	71.05	56.2	66.6786	71.8	62.9	65.9	69.75	64.1	65.9
	Standard deviation	12.0219	9.53631	8.02	11.9317	8.20526	7.47863	10.9477	8.5772	7.27935	7.29004	8.49706	7.27935
	SEX
	M	35	55.6	58.3	30	60	67.8571	25	50	50	25	50	50
	F	65	44.4	41.7	70	40	32.1429	75	50	50	75	50	50

## Sheet: Table S6
Plasma-derived miRNAs as fluid biomarkers to discriminate Alzheimer’s and Frontotemporal Dementia
Journal name: Cellular and Molecular Neurobiology
Rosalinda Di Gerlando1,2, Evelyne Minucchi2,3, Francesca Dragoni2, Maria Garofalo2, Giulia Perini4, Alfredo Costa3,4, Antonio Pisani3,5, Carlo Morasso6, Matteo Cotta Ramusino4*, Stella Gagliardi2
1Department of Biology and Biotechnology “L. Spallanzani”, University of Pavia, 27100 Pavia, Italy
2Molecular Biology and Transcriptomics Unit, IRCCS Mondino Foundation, 27100 Pavia, Italy
3Department of Brain and Behavioral Sciences, University of Pavia, 27100 Pavia, Italy
4Unit of Behavioral Neurology and Dementia Research Center, IRCCS Mondino Foundation, 27100 Pavia, Italy
5Unit of Movement Disorders, IRCCS Mondino Foundation, Pavia, 27100 Pavia, Italy
6Istituti Clinici Scientifici Maugeri IRCCS, Pavia, 27100, Italy
* corresponding author email: matteo.cottaramusino@mondino.it
Table S6	Complete list of validated targets with relative primer sequences
	Target name	Forward	Reverse	Target type
	SP2	ACAAGCCTGTCCCCATCAAG	CACTGGCGTTCACAAGGTTG	candidate target
	CDK2	GCCATTCTCATCGGGTCCTC	TGATGGCCCCCTCTGTGTTA	candidate target
	RAC1	AAATACCTGGAGTGCTCGGC	TCGGATCGCTTCGTCAAACA	candidate target
	EP300	ATCCTGGAATGTTGGCTGCA	CCTGGGTTTGGGTACTGCAT	candidate target
	CTNNB1	GCTGGGACCTTGCATAACCT	CCAAGCATTTTCACCAGGGC	candidate target
	STMN1	AAGAACTGGAGAAGCGTGCC	GGAGGGGAAAGGGGGAATTC	candidate target
	GAPDH	AGGAGTAAGACCCCTGGACC	GGGGAGATTCAGTGTGGTGG	endogenous control

## Sheet: Table S7
Plasma-derived miRNAs as fluid biomarkers to discriminate Alzheimer’s and Frontotemporal Dementia
Journal name: Cellular and Molecular Neurobiology
Rosalinda Di Gerlando1,2, Evelyne Minucchi2,3, Francesca Dragoni2, Maria Garofalo2, Giulia Perini4, Alfredo Costa3,4, Antonio Pisani3,5, Carlo Morasso6, Matteo Cotta Ramusino4*, Stella Gagliardi2
1Department of Biology and Biotechnology “L. Spallanzani”, University of Pavia, 27100 Pavia, Italy
2Molecular Biology and Transcriptomics Unit, IRCCS Mondino Foundation, 27100 Pavia, Italy
3Department of Brain and Behavioral Sciences, University of Pavia, 27100 Pavia, Italy
4Unit of Behavioral Neurology and Dementia Research Center, IRCCS Mondino Foundation, 27100 Pavia, Italy
5Unit of Movement Disorders, IRCCS Mondino Foundation, Pavia, 27100 Pavia, Italy
6Istituti Clinici Scientifici Maugeri IRCCS, Pavia, 27100, Italy
* corresponding author email: matteo.cottaramusino@mondino.it
Table S7	Details on the statistical analysis and relative p-values
Table S7a	NTA analysis
			Paired T-test
	Biofluid	Diagnostic Group	LEVs vs SEVs
	Plasma (EVs)	CTRL	0,0001 ***
		AD	0,0017 **
		FTD	0.0552
	** p< 0.01; *** p< 0.001
Table S7b	SEVs analysis: miRNAs expression levels normalized to U6
				Dunn's multiple comparison			Kruskal-Wallis test
	Biofluid	Biomarkers	Diagnostic Group	CTRL	AD	FTD
	Plasma (EVs)	miR-638	CTRL	-	>0.9999	<0.0001 ****	<0.0001 ****
			AD	-	-	<0.0001 ****
			FTD	-	-	-
		miR-574	CTRL	-	0.4621	0.0044 **	0.0061 **
			AD	-	-	0.2737
			FTD	-	-	-
		miR-200a	CTRL	-	0.4344	0.2609	0.186
			AD	-	-	>0.9999
			FTD	-	-	-
		miR-141	CTRL	-	>0.9999	0.228	0.108
			AD	-	-	0.2053
			FTD	-	-	-
		miR-381	CTRL	-	>0.9999	>0.9999	0.577
			AD	-	-	0.8828
			FTD	-	-	-
		miR-34c	CTRL	-	>0.9999	0.4109	0.021 *
			AD	-	-	0.0275 *
			FTD	-	-	-
		miR-24-2	CTRL	-	>0.9999	<0.0001 ****	<0.0001 ****
			AD	-	-	0.0002 ***
			FTD	-	-	-
	* p<0.05; ** p< 0.01; *** p< 0.001; **** p<0.0001
Table S7c	SEVs analysis: miRNAs expression levels normalized to miR-16
				Dunn's multiple comparison			Kruskal-Wallis test
	Biofluid	Biomarkers	Diagnostic Group	CTRL	AD	FTD
	Plasma (EVs)	miR-638	CTRL	-	>0.9999	0.001 ***	<0.0001 ****
			AD	-	-	<0.0001 ****
			FTD	-	-	-
		miR-574	CTRL	-	0.216	0.4466	0.169
			AD	-	-	>0.9999
			FTD	-	-	-
		miR-200a	CTRL	-	0.1407	>0.9999	0.022
			AD	-	-	0.0256 *
			FTD	-	-	-
		miR-141	CTRL	-	>0.9999	>0.9999	0.962
			AD	-	-	>0.9999
			FTD	-	-	-
		miR-381	CTRL	-	>0.9999	>0.9999	0.965
			AD	-	-	>0.9999
			FTD	-	-	-
		miR-34c	CTRL	-	>0.9999	>0.9999	0.481
			AD	-	-	0.6623
			FTD	-	-	-
		miR-24-2	CTRL	-	0.0552	0.0031 **	0.004 **
			AD	-	-	>0.9999
			FTD	-	-	-
	* p<0.05; ** p< 0.01; *** p< 0.001; **** p<0.0001
Table S7d	PBMCs analysis: miRNAs expression levels normalized to U6
				Dunn's multiple comparison			Kruskal-Wallis test
	Biofluid	Biomarkers	Diagnostic Group	CTRL	AD	FTD
	PBMCs	miR-638	CTRL	-	>0.9999	0.036 *	0.007 **
			AD	-	-	0.0062 **
			FTD	-	-	-
		miR-574	CTRL	-	0.3235	>0.9999	0.274
			AD	-	-	>0.9999
			FTD	-	-	-
		miR-200a	CTRL	-	0.0149 *	0.7957	0.019 *
			AD	-	-	0.7642
			FTD	-	-	-
		miR-141	CTRL	-	0.0522	>0.9999	0.059
			AD	-	-	0.984
			FTD	-	-	-
		miR-381	CTRL	-	>0.9999	0.0294 *	0.035 *
			AD	-	-	0.1222
			FTD	-	-	-
	* p<0.05; ** p< 0.01
Table S7e	PBMCs analysis: miRNAs expression levels normalized to miR-16
				Dunn's multiple comparison			Kruskal-Wallis test
	Biofluid	Biomarkers	Diagnostic Group	CTRL	AD	FTD
	PBMCs	miR-638	CTRL	-	0.689	0.0138 *	0.018 *
			AD	-	-	0.1862
			FTD	-	-	-
		miR-574	CTRL	-	0.0757	0.8065	0.08
			AD	-	-	>0.9999
			FTD	-	-	-
		miR-200a	CTRL	-	0.9779	>0.9999	0.428
			AD	-	-	0.715
			FTD	-	-	-
		miR-141	CTRL	-	>0.9999	>0.9999	0.776
			AD	-	-	>0.9999
			FTD	-	-	-
		miR-381	CTRL	-	0.4044	>0.9999	0.317
			AD	-	-	>0.9999
			FTD	-	-	-
	* p< 0.05
Table S7f	Target genes expression analysis in PBMCs
				Dunn's multiple comparison			Kruskal-Wallis test
	Biofluid	Biomarkers	Diagnostic Group	CTRL	AD	FTD
	PBMCs	CTNNB1	CTRL	-	0.0103 *	0.5494	0.013 *
			AD	-	-	>0.9999
			FTD	-	-	-
		CDK2	CTRL	-	0.0907	0.0002 ***	0.0004 ***
			AD	-	-	0.1397
			FTD	-	-	-
		RAC1	CTRL	-	0.0696	0.0071 **	0.0049 **
			AD	-	-	0.8451
			FTD	-	-	-
		EP300	CTRL	-	0.1716	0.6395	0.142
			AD	-	-	>0.9999
			FTD	-	-	-
		STMN1	CTRL	-	0.0503	0.0008 ***	0.0009 ***
			AD	-	-	0.362
			FTD	-	-	-
		SP2	CTRL	-	0.1882	0.7247	0.156
			AD	-	-	>0.9999
			FTD	-	-	-
	* p< 0.05; ** p< 0.01; *** p< 0.001
